# Supplementary material for: Association between Dietary Patterns and Chronic Obstructive Pulmonary Disease in Korean Adults: The Korean Genome and Epidemiology Study
Source: Nutrients. 2021 Dec 2;13(12):4348. doi: 10.3390/nu13124348 (PMC8707827; doi:10.3390/nu13124348)
Supplement: Supplementary file 1 [file nutrients-13-04348-s001.zip]

Archive with 1 entries (1 files):
- nutrients-1470238-SI.pdf
